# Supplementary material for: Environmental variation structures northern peatland soil microbiome composition and function in a reindeer herding area exclosure experiment
Source: FEMS Microbiol Ecol. 2026 Jul 8;102(8):fiag072. doi: 10.1093/femsec/fiag072 (PMC13377647; doi:10.1093/femsec/fiag072)
Supplement: fiag072_Supplemental_Files [file fiag072_supplemental_files.zip]

Archive with 4 entries (4 files):
- Supplementary_Figures_Supplementary_Data.pdf
- Supplementary_Methods.docx
- Supplementary_Table_21_MAG_Statistics.xlsx
- Supplementary_Tables_Supplementary_Data.pdf
