# Supplementary material for: Environmental variation structures northern peatland soil microbiome composition and function in a reindeer herding area exclosure experiment
Source: FEMS Microbiol Ecol. 2026 Jul 8;102(8):fiag072. doi: 10.1093/femsec/fiag072 (PMC13377647; doi:10.1093/femsec/fiag072)
Supplement: fiag072_Supplemental_Files [file fiag072_supplemental_files.zip › Supplementary_Table_21_MAG_Statistics.xlsx]

## Sheet: Full table
Supplementary Table 21. Individual metrics and taxonomic assignments for the 113 medium- and high-quality metagenome assembled genomes (MAGs) in the Puukkosuo metagenomics data. Metagenomic reads were co-assembled separately for sample plots outside and inside the exclosure with MEGAHIT, processed in anvi’o, and binned with MetaBAT2, followed by manual refinement to MIMAG standards (≥ 50 % comple…
MAG name; Phylum; Order; Genus	Total length	Number of contigs	N50 of the contigs	GC content	Completion (%)	Redundancy (%)	Domain	Phylum	Class	Order	Family	Genus	Species	Exclusion treatment
MAG1; Nitrospirota; Thermodesulfovibrionales; GW-Nitrospira-1	1715042	335	5445	47.2315	77.4648	5.6338	Bacteria	Nitrospirota	Thermodesulfovibrionia	Thermodesulfovibrionales	UBA6898	GW-Nitrospira-1		Outside
MAG2; Electryoneota; RPQS01;	1369625	350	3976	57.5166	52.1127	0	Bacteria	Electryoneota	RPQS01	RPQS01	RPQS01			Outside
MAG3; Nitrospirota; Thermodesulfovibrionales; UBA6898	2930882	280	17269	49.4655	91.5493	7.04225	Bacteria	Nitrospirota	Thermodesulfovibrionia	Thermodesulfovibrionales	UBA6898	UBA6898		Outside
MAG4; Chloroflexota; Anaerolineales; DYJB01	2664205	595	4593	66.0708	64.7887	4.22535	Bacteria	Chloroflexota	Anaerolineae	Anaerolineales	E44-bin32	DYJB01		Inside
MAG5; Verrucomicrobiota; Chthoniobacterales; Terrimicrobium	2522620	604	4255	58.3564	71.831	4.22535	Bacteria	Verrucomicrobiota	Verrucomicrobiae	Chthoniobacterales	Terrimicrobiaceae	Terrimicrobium		Inside
MAG6; Pseudomonadota; Burkholderiales;	2475112	534	4865	59.7161	76.0563	0	Bacteria	Pseudomonadota	Gammaproteobacteria	Burkholderiales	Usitatibacteraceae			Inside
MAG7; Pseudomonadota; Pseudomonadales; SZUA-521	2010477	481	4063	61.6003	56.338	1.40845	Bacteria	Pseudomonadota	Gammaproteobacteria	Pseudomonadales	Azotimanducaceae_A	SZUA-521		Inside
MAG8; Actinomycetota; IMCC26256; JALHSW01	1266938	333	3724	69.2822	57.7465	8.4507	Bacteria	Actinomycetota	Acidimicrobiia	IMCC26256	PALSA-555	JALHSW01		Outside
MAG9; Acidobacteriota; Fen-336;	1879369	514	3584	67.6726	66.1972	2.8169	Bacteria	Acidobacteriota	Vicinamibacteria	Fen-336	Fen-336			Inside
MAG10; Methylomirabilota; Rokubacteriales; AR37	3839230	790	5085	67.4749	91.5493	5.6338	Bacteria	Methylomirabilota	Methylomirabilia	Rokubacteriales	CSP1-6	AR37		Outside
MAG11; Actinomycetota; UBA4738; AC-51	1457159	375	3858	68.2108	64.7887	2.8169	Bacteria	Actinomycetota	UBA4738	UBA4738	HRBIN12	AC-51		Outside
MAG12; Pseudomonadota; Burkholderiales;	1867187	469	3931	63.1267	61.9718	8.4507	Bacteria	Pseudomonadota	Gammaproteobacteria	Burkholderiales	Burkholderiaceae			Inside
MAG13; Bacteroidota; Bacteroidales; LD21	1896446	473	4094	41.4471	50.7042	0	Bacteria	Bacteroidota	Bacteroidia	Bacteroidales	VadinHA17	LD21		Inside
MAG14; Pseudomonadota; Burkholderiales; Sideroxyarcus	1738360	433	4012	55.6258	64.7887	4.22535	Bacteria	Pseudomonadota	Gammaproteobacteria	Burkholderiales	Gallionellaceae	Sideroxyarcus		Inside
MAG15; Eisenbacteria; RBG-16-71-46; WS-11	711033	206	3320	67.9512	53.5211	0	Bacteria	Eisenbacteria	RBG-16-71-46	RBG-16-71-46	RBG-16-71-46	WS-11		Inside
MAG16; Pseudomonadota; Dongiales;	2809684	646	4356	63.4621	56.338	9.85915	Bacteria	Pseudomonadota	Alphaproteobacteria	Dongiales	Dongiaceae			Outside
MAG17; Pseudomonadota; Burkholderiales;	3370801	607	5851	60.2819	94.3662	4.22535	Bacteria	Pseudomonadota	Gammaproteobacteria	Burkholderiales	Usitatibacteraceae			Outside
MAG18; Methylomirabilota; Rokubacteriales;	2730710	718	3676	67.7457	54.9296	1.40845	Bacteria	Methylomirabilota	Methylomirabilia	Rokubacteriales	CSP1-6			Inside
MAG19; Nitrospirota; Nitrospirales; Palsa-1315	3474959	323	17969	56.6762	95.7746	1.40845	Bacteria	Nitrospirota	Nitrospiria	Nitrospirales	Nitrospiraceae	Palsa-1315		Inside
MAG20; Chloroflexota; Anaerolineales; VGNF01	3127218	633	5229	55.0858	77.4648	2.8169	Bacteria	Chloroflexota	Anaerolineae	Anaerolineales	Villigracilaceae	VGNF01		Outside
MAG21; Nitrospirota; UBA9217; JAJYKN01	2227524	471	4796	53.364	67.6056	2.8169	Bacteria	Nitrospirota	UBA9217	UBA9217	UBA9217	JAJYKN01		Inside
MAG22; Nitrospirota; Nitrospirales; Palsa-1315	3094438	447	8403	57.0817	80.2817	0	Bacteria	Nitrospirota	Nitrospiria	Nitrospirales	Nitrospiraceae	Palsa-1315		Outside
MAG23; Pseudomonadota; Burkholderiales; SG8-41	3032004	642	4771	64.411	92.9577	4.22535	Bacteria	Pseudomonadota	Gammaproteobacteria	Burkholderiales	SG8-41	SG8-41		Inside
MAG24; Pseudomonadota; Rhizobiales; Methyloceanibacter	1481764	377	3905	63.4723	52.1127	2.8169	Bacteria	Pseudomonadota	Alphaproteobacteria	Rhizobiales	Methyloligellaceae	Methyloceanibacter		Inside
MAG25; Pseudomonadota; Rhizobiales; Methylocystis	3840714	593	7862	61.5185	92.9577	0	Bacteria	Pseudomonadota	Alphaproteobacteria	Rhizobiales	Beijerinckiaceae	Methylocystis	Methylocystis sp021731785	Inside
MAG26; Nitrospirota; UBA9217; JAJYKN01	2144969	534	3981	57.3782	61.9718	9.85915	Bacteria	Nitrospirota	UBA9217	UBA9217	UBA9217	JAJYKN01		Inside
MAG27; Nitrospirota; Nitrospirales; Palsa-1315	2843453	375	10165	56.3104	87.3239	4.22535	Bacteria	Nitrospirota	Nitrospiria	Nitrospirales	Nitrospiraceae	Palsa-1315		Outside
MAG28; Desulfobacterota; Desulfomonilales;	3873733	951	4080	53.057	57.7465	8.4507	Bacteria	Desulfobacterota	Desulfomonilia	Desulfomonilales	Desulfomonilaceae			Outside
MAG29; Chloroflexota; Anaerolineales; Defluviilinea	1482676	387	3799	53.211	60.5634	0	Bacteria	Chloroflexota	Anaerolineae	Anaerolineales	Villigracilaceae	Defluviilinea		Outside
MAG30; Pseudomonadota; Burkholderiales; JALORV01	3282903	672	5095	63.3795	70.4225	4.22535	Bacteria	Pseudomonadota	Gammaproteobacteria	Burkholderiales	Burkholderiaceae	JALORV01		Outside
MAG31; Methylomirabilota; Rokubacteriales; AR37	4429943	1044	4372	67.3195	54.9296	7.04225	Bacteria	Methylomirabilota	Methylomirabilia	Rokubacteriales	CSP1-6	AR37		Inside
MAG32; Desulfobacterota; Geobacterales; CAIPTY01	3311607	696	4956	56.47	70.4225	5.6338	Bacteria	Desulfobacterota	Desulfuromonadia	Geobacterales	Pseudopelobacteraceae	CAIPTY01		Inside
MAG33; Chloroflexota; Anaerolineales; Defluviilinea	1920180	444	4326	56.6727	60.5634	4.22535	Bacteria	Chloroflexota	Anaerolineae	Anaerolineales	Villigracilaceae	Defluviilinea		Outside
MAG34; Bacteroidota; Bacteroidales; LD21	2540130	673	3615	39.6545	53.5211	8.4507	Bacteria	Bacteroidota	Bacteroidia	Bacteroidales	VadinHA17	LD21		Inside
MAG35; Myxococcota_A; UBA9160; PR03	1559847	410	3704	67.7524	59.1549	0	Bacteria	Myxococcota_A	UBA9160	UBA9160	PR03	PR03		Inside
MAG36; Actinomycetota; Acidimicrobiales; JAENVT01	3931835	780	5382	64.4504	77.4648	4.22535	Bacteria	Actinomycetota	Acidimicrobiia	Acidimicrobiales	Ilumatobacteraceae	JAENVT01		Outside
MAG37; Myxococcota; Myxococcales; Anaeromyxobacter	2059703	454	4667	70.4807	64.7887	1.40845	Bacteria	Myxococcota	Myxococcia	Myxococcales	Anaeromyxobacteraceae	Anaeromyxobacter		Inside
MAG38; Actinomycetota; IMCC26256;	1518780	442	3333	68.4548	50.7042	9.85915	Bacteria	Actinomycetota	Acidimicrobiia	IMCC26256	PALSA-555			Outside
MAG39; Pseudomonadota; Burkholderiales; SG8-41	3016676	622	5108	64.3586	90.1408	5.6338	Bacteria	Pseudomonadota	Gammaproteobacteria	Burkholderiales	SG8-41	SG8-41		Outside
MAG40; Methylomirabilota; Methylomirabilales; 2-02-FULL-66-22	5618893	1030	6020	64.0519	87.3239	2.8169	Bacteria	Methylomirabilota	Methylomirabilia	Methylomirabilales	2-02-FULL-66-22	2-02-FULL-66-22		Inside
MAG41; Desulfobacterota_B; UBA9968; DP-20	2842652	668	4339	57.3297	74.6479	5.6338	Bacteria	Desulfobacterota_B	Binatia	UBA9968	UBA9968	DP-20		Inside
MAG42; Pseudomonadota; Rhizobiales; Rhodoplanes	2931872	610	5049	64.6385	74.6479	5.6338	Bacteria	Pseudomonadota	Alphaproteobacteria	Rhizobiales	Xanthobacteraceae	Rhodoplanes		Inside
MAG43; Pseudomonadota; Steroidobacterales; CADEED01	2014806	351	6385	64.3376	78.8732	1.40845	Bacteria	Pseudomonadota	Gammaproteobacteria	Steroidobacterales	Steroidobacteraceae	CADEED01		Inside
MAG44; Desulfobacterota_B; DP-6;	1717869	497	3297	68.1605	50.7042	1.40845	Bacteria	Desulfobacterota_B	Binatia	DP-6	DP-6			Inside
MAG45; Desulfobacterota_B; UBA9968; DP-1	4216331	687	6878	54.1624	90.1408	5.6338	Bacteria	Desulfobacterota_B	Binatia	UBA9968	UBA9968	DP-1		Inside
MAG46; Actinomycetota; UBA5794; JALYNX01	1499894	381	3910	62.6744	67.6056	4.22535	Bacteria	Actinomycetota	Acidimicrobiia	UBA5794	ZC4RG35	JALYNX01		Outside
MAG47; Chloroflexota; Anaerolineales; VGNF01	2947147	603	5156	56.5474	78.8732	1.40845	Bacteria	Chloroflexota	Anaerolineae	Anaerolineales	Villigracilaceae	VGNF01		Inside
MAG48; Verrucomicrobiota; Chthoniobacterales; Terrimicrobium	2468182	627	3871	58.4194	61.9718	5.6338	Bacteria	Verrucomicrobiota	Verrucomicrobiae	Chthoniobacterales	Terrimicrobiaceae	Terrimicrobium		Outside
MAG49; Actinomycetota; Acidimicrobiales; JAENVT01	2973888	656	4673	65.5536	84.507	5.6338	Bacteria	Actinomycetota	Acidimicrobiia	Acidimicrobiales	Ilumatobacteraceae	JAENVT01		Outside
MAG50; Methylomirabilota; Rokubacteriales; AR37	2516603	467	6060	67.6242	67.6056	8.4507	Bacteria	Methylomirabilota	Methylomirabilia	Rokubacteriales	CSP1-6	AR37		Inside
MAG51; Pseudomonadota; Burkholderiales; 2-12-FULL-64-23	4826209	786	7191	63.0912	97.1831	0	Bacteria	Pseudomonadota	Gammaproteobacteria	Burkholderiales	SG8-39	2-12-FULL-64-23		Inside
MAG52; Chloroflexota; UBA4142;	575945	173	3200	52.9767	50.7042	2.8169	Bacteria	Chloroflexota	Anaerolineae	UBA4142	UBA4142			Outside
MAG53; Chloroflexota; Anaerolineales; Defluviilinea	3264859	450	8684	53.855	76.0563	4.22535	Bacteria	Chloroflexota	Anaerolineae	Anaerolineales	Villigracilaceae	Defluviilinea		Outside
MAG54; Methylomirabilota; Rokubacteriales; CAMLFJ01	1526534	427	3494	67.9727	50.7042	4.22535	Bacteria	Methylomirabilota	Methylomirabilia	Rokubacteriales	CSP1-6	CAMLFJ01		Outside
MAG55; Pseudomonadota; Burkholderiales; 2-12-FULL-64-23	3924542	645	7136	62.9774	87.3239	7.04225	Bacteria	Pseudomonadota	Gammaproteobacteria	Burkholderiales	SG8-39	2-12-FULL-64-23		Outside
MAG56; Chloroflexota; Anaerolineales; Villigracilis	3064206	604	5588	48.9215	69.0141	1.40845	Bacteria	Chloroflexota	Anaerolineae	Anaerolineales	Villigracilaceae	Villigracilis		Outside
MAG57; Nitrospirota; UBA9217; JAAXXJ01	2893875	440	7812	58.2603	76.0563	4.22535	Bacteria	Nitrospirota	UBA9217	UBA9217	UBA9217	JAAXXJ01		Inside
MAG58; Nitrospirota; Nitrospirales; Palsa-1315	3328616	223	25662	56.096	98.5915	0	Bacteria	Nitrospirota	Nitrospiria	Nitrospirales	Nitrospiraceae	Palsa-1315		Outside
MAG59; Bacteroidota; Bacteroidales; LD21	3233407	485	7991	38.8882	77.4648	1.40845	Bacteria	Bacteroidota	Bacteroidia	Bacteroidales	VadinHA17	LD21		Inside
MAG60; Desulfobacterota_E; Deferrimicrobiales; Deferrimicrobium	1632087	351	4998	66.723	69.0141	9.85915	Bacteria	Desulfobacterota_E	Deferrimicrobia	Deferrimicrobiales	Deferrimicrobiaceae	Deferrimicrobium		Inside
MAG61; Chloroflexota; Anaerolineales; Defluviilinea	1179682	339	3351	53.2625	50.7042	7.04225	Bacteria	Chloroflexota	Anaerolineae	Anaerolineales	Villigracilaceae	Defluviilinea		Outside
MAG62; Pseudomonadota; Rhizobiales; Methyloceanibacter	2982805	834	3402	62.6139	53.5211	8.4507	Bacteria	Pseudomonadota	Alphaproteobacteria	Rhizobiales	Methyloligellaceae	Methyloceanibacter		Outside
MAG63; Actinomycetota; UBA4738; AC-51	1452837	338	4288	68.5527	61.9718	1.40845	Bacteria	Actinomycetota	UBA4738	UBA4738	HRBIN12	AC-51		Inside
MAG64; Chloroflexota; Anaerolineales; Defluviilinea	5092441	839	6830	53.3954	76.0563	8.4507	Bacteria	Chloroflexota	Anaerolineae	Anaerolineales	Villigracilaceae	Defluviilinea		Inside
MAG65; Chloroflexota; Anaerolineales; VGNF01	3479450	465	9228	50.9607	81.6901	2.8169	Bacteria	Chloroflexota	Anaerolineae	Anaerolineales	Villigracilaceae	VGNF01		Outside
MAG66; Acidobacteriota; Pyrinomonadales; UBA11740	3364690	789	4331	56.5622	50.7042	8.4507	Bacteria	Acidobacteriota	Blastocatellia	Pyrinomonadales	Pyrinomonadaceae	UBA11740		Inside
MAG67; Nitrospirota; UBA9217; JAJYKN01	1984827	463	4271	53.3529	60.5634	4.22535	Bacteria	Nitrospirota	UBA9217	UBA9217	UBA9217	JAJYKN01		Outside
MAG68; Pseudomonadota; Burkholderiales; JAEUMW01	1612268	436	3605	64.5582	61.9718	0	Bacteria	Pseudomonadota	Gammaproteobacteria	Burkholderiales	JAEUMW01	JAEUMW01		Inside
MAG69; Chloroflexota; Anaerolineales; UBA700	2644304	680	3863	54.0894	67.6056	1.40845	Bacteria	Chloroflexota	Anaerolineae	Anaerolineales	Anaerolineaceae	UBA700		Inside
MAG70; Chloroflexota; Anaerolineales; VGNF01	3506739	582	7070	50.4863	57.7465	7.04225	Bacteria	Chloroflexota	Anaerolineae	Anaerolineales	Villigracilaceae	VGNF01		Inside
MAG71; Pseudomonadota; Rhizobiales; Hyphomicrobium_A	3106484	653	4866	62.9344	61.9718	8.4507	Bacteria	Pseudomonadota	Alphaproteobacteria	Rhizobiales	Hyphomicrobiaceae	Hyphomicrobium_A		Inside
MAG72; Bacteroidota; Bacteroidales; LD21	2899426	556	5490	41.0499	69.0141	9.85915	Bacteria	Bacteroidota	Bacteroidia	Bacteroidales	VadinHA17	LD21		Outside
MAG73; Bacteroidota; Bacteroidales; LD21	3252435	399	9887	39.1694	70.4225	5.6338	Bacteria	Bacteroidota	Bacteroidia	Bacteroidales	VadinHA17	LD21		Outside
MAG74; Nitrospirota; UBA9217; JALNZF01	1327174	325	4286	54.6034	54.9296	2.8169	Bacteria	Nitrospirota	UBA9217	UBA9217	UBA9217	JALNZF01		Outside
MAG75; Pseudomonadota; Burkholderiales; CAISUK01	2263784	519	4401	62.0941	70.4225	4.22535	Bacteria	Pseudomonadota	Gammaproteobacteria	Burkholderiales	Rhodocyclaceae	CAISUK01		Inside
MAG76; Nitrospirota; Thermodesulfovibrionales; JAJYIF01	3253218	108	59884	49.883	94.3662	1.40845	Bacteria	Nitrospirota	Thermodesulfovibrionia	Thermodesulfovibrionales	UBA9159	JAJYIF01		Inside
MAG77; Chloroflexota; Anaerolineales; Villigracilis	2469219	575	4252	49.1389	53.5211	5.6338	Bacteria	Chloroflexota	Anaerolineae	Anaerolineales	Villigracilaceae	Villigracilis		Inside
MAG78; Acidobacteriota; Fen-336;	4600401	809	6582	68.1969	87.3239	8.4507	Bacteria	Acidobacteriota	Vicinamibacteria	Fen-336	Fen-336			Outside
MAG79; Actinomycetota; Gaiellales; GMQP-bins7	1338404	400	3244	67.762	52.1127	9.85915	Bacteria	Actinomycetota	Thermoleophilia	Gaiellales	Gaiellaceae	GMQP-bins7		Inside
MAG80; Desulfobacterota_B; UBA9968; JACPFE01	3358669	717	5018	56.7012	60.5634	5.6338	Bacteria	Desulfobacterota_B	Binatia	UBA9968	UBA9968	JACPFE01		Inside
MAG81; Pseudomonadota; Burkholderiales;	4098068	634	7656	63.5429	87.3239	1.40845	Bacteria	Pseudomonadota	Gammaproteobacteria	Burkholderiales	Burkholderiaceae			Inside
MAG82; Desulfobacterota_B; HRBIN30; JAKLJW01	4445937	1101	4021	66.5674	76.0563	8.4507	Bacteria	Desulfobacterota_B	Binatia	HRBIN30	JAGDMS01	JAKLJW01		Inside
MAG83; Actinomycetota; Gaiellales; GMQP-bins7	1970417	417	4962	68.0277	74.6479	4.22535	Bacteria	Actinomycetota	Thermoleophilia	Gaiellales	Gaiellaceae	GMQP-bins7		Outside
MAG84; Pseudomonadota; Rariloculales; FEN-1219	2320846	552	4315	65.1991	64.7887	1.40845	Bacteria	Pseudomonadota	Gammaproteobacteria	Rariloculales	Rariloculaceae	FEN-1219		Inside
MAG85; Pseudomonadota; Rhizobiales; Rhodoplanes	3662794	763	5074	63.5958	59.1549	2.8169	Bacteria	Pseudomonadota	Alphaproteobacteria	Rhizobiales	Xanthobacteraceae	Rhodoplanes		Inside
MAG86; Pseudomonadota; Dongiales;	4235489	548	9404	64.0427	87.3239	5.6338	Bacteria	Pseudomonadota	Alphaproteobacteria	Dongiales	Dongiaceae			Inside
MAG87; Acidobacteriota; Pyrinomonadales; JAOAPY01	6978053	672	13743	56.4132	98.5915	8.4507	Bacteria	Acidobacteriota	Blastocatellia	Pyrinomonadales	Pyrinomonadaceae	JAOAPY01		Outside
MAG88; Methylomirabilota; Rokubacteriales;	4526313	1158	3868	67.1358	54.9296	9.85915	Bacteria	Methylomirabilota	Methylomirabilia	Rokubacteriales	CSP1-6			Inside
MAG89; Acidobacteriota; Fen-336;	4620181	1054	4443	68.7862	83.0986	5.6338	Bacteria	Acidobacteriota	Vicinamibacteria	Fen-336	Fen-336			Inside
MAG90; Acidobacteriota; Pyrinomonadales; PSRF01	6547371	733	11808	55.1391	92.9577	4.22535	Bacteria	Acidobacteriota	Blastocatellia	Pyrinomonadales	Pyrinomonadaceae	PSRF01		Outside
MAG91; Bacteroidota; Bacteroidales; LD21	2914866	642	4706	41.874	80.2817	5.6338	Bacteria	Bacteroidota	Bacteroidia	Bacteroidales	VadinHA17	LD21		Inside
MAG92; Tectomicrobia; Entotheonellales;	5099274	1441	3432	58.8818	50.7042	7.04225	Bacteria	Tectomicrobia	Entotheonellia	Entotheonellales				Inside
MAG93; Nitrospirota; Thermodesulfovibrionales; GW-Nitrospira-1	1796401	362	5352	46.8083	69.0141	7.04225	Bacteria	Nitrospirota	Thermodesulfovibrionia	Thermodesulfovibrionales	UBA6898	GW-Nitrospira-1		Inside
MAG94; Pseudomonadota; Competibacterales; CAIMUS01	1989426	513	3915	57.5587	57.7465	4.22535	Bacteria	Pseudomonadota	Gammaproteobacteria	Competibacterales	Competibacteraceae	CAIMUS01		Inside
MAG95; Tectomicrobia; J063;	3300993	866	3752	58.7147	59.1549	2.8169	Bacteria	Tectomicrobia	Entotheonellia	J063				Inside
MAG96; Chloroflexota; Anaerolineales; Defluviilinea	1699598	411	4220	57.1961	64.7887	0	Bacteria	Chloroflexota	Anaerolineae	Anaerolineales	Villigracilaceae	Defluviilinea		Inside
MAG97; Pseudomonadota; Rhizobiales; Hyphomicrobium_A	3306998	689	5042	63.1644	73.2394	7.04225	Bacteria	Pseudomonadota	Alphaproteobacteria	Rhizobiales	Hyphomicrobiaceae	Hyphomicrobium_A		Outside
MAG98; Chloroflexota; Anaerolineales; VGNF01	2125303	513	4179	56.5113	53.5211	1.40845	Bacteria	Chloroflexota	Anaerolineae	Anaerolineales	Villigracilaceae	VGNF01		Outside
MAG99; Pseudomonadota; Rhizobiales; Rhodoplanes	3031342	685	4567	64.2436	70.4225	2.8169	Bacteria	Pseudomonadota	Alphaproteobacteria	Rhizobiales	Xanthobacteraceae	Rhodoplanes		Outside
MAG100; Pseudomonadota; Burkholderiales; Fen-999	518458	154	3299	62.873	50.7042	8.4507	Bacteria	Pseudomonadota	Gammaproteobacteria	Burkholderiales	Rhodocyclaceae	Fen-999		Outside
MAG101; Pseudomonadota; Burkholderiales; JALORV01	3517878	553	7554	63.351	87.3239	9.85915	Bacteria	Pseudomonadota	Gammaproteobacteria	Burkholderiales	Burkholderiaceae	JALORV01		Outside
MAG102; Methylomirabilota; Rokubacteriales; AR37	1679482	314	5534	67.8079	50.7042	7.04225	Bacteria	Methylomirabilota	Methylomirabilia	Rokubacteriales	CSP1-6	AR37		Inside
MAG103; Bacteroidota; UBA10030; UBA6906	1548479	387	3961	58.2984	66.1972	5.6338	Bacteria	Bacteroidota	UBA10030	UBA10030	UBA6906	UBA6906		Inside
MAG104; Chloroflexota; Anaerolineales; DYJB01	2215591	528	4254	65.9965	70.4225	8.4507	Bacteria	Chloroflexota	Anaerolineae	Anaerolineales	E44-bin32	DYJB01		Outside
MAG105; Pseudomonadota; Rhizobiales; Methyloceanibacter	2241862	445	5505	60.8788	80.2817	7.04225	Bacteria	Pseudomonadota	Alphaproteobacteria	Rhizobiales	Methyloligellaceae	Methyloceanibacter		Inside
MAG106; Chloroflexota; Anaerolineales; VGNF01	3249445	401	10147	55.5489	92.9577	5.6338	Bacteria	Chloroflexota	Anaerolineae	Anaerolineales	Villigracilaceae	VGNF01		Inside
MAG107; Bacteroidota; UBA10030; UBA9647	3499185	749	4906	53.096	69.0141	2.8169	Bacteria	Bacteroidota	UBA10030	UBA10030	UBA10030	UBA9647		Inside
MAG108; Myxococcota; Haliangiales;	2225521	575	3850	68.797	59.1549	5.6338	Bacteria	Myxococcota	Polyangia	Haliangiales	SHYZ01			Inside
MAG109; Desulfobacterota_B; HRBIN30;	2091254	581	3508	66.7807	52.1127	1.40845	Bacteria	Desulfobacterota_B	Binatia	HRBIN30	CADEER01			Inside
MAG110; Pseudomonadota; Rhizobiales; Aestuariivirga	2792052	516	6180	56.003	71.831	1.40845	Bacteria	Pseudomonadota	Alphaproteobacteria	Rhizobiales	Aestuariivirgaceae	Aestuariivirga		Outside
MAG111; Nitrospirota; UBA9217; JAAXXJ01	2056699	501	4167	58.2741	52.1127	4.22535	Bacteria	Nitrospirota	UBA9217	UBA9217	UBA9217	JAAXXJ01		Outside
MAG112; Chloroflexota; Anaerolineales; Defluviilinea	3041390	608	5370	52.9348	77.4648	5.6338	Bacteria	Chloroflexota	Anaerolineae	Anaerolineales	Villigracilaceae	Defluviilinea		Inside
MAG113; Methylomirabilota; Methylomirabilales; 2-02-FULL-66-22	2345599	573	4158	63.62	67.6056	0	Bacteria	Methylomirabilota	Methylomirabilia	Methylomirabilales	2-02-FULL-66-22	2-02-FULL-66-22		Inside

## Sheet: Reduced table
MAG name; Phylum; Order; Genus	Total length	Number of contigs	N50 of the contigs	GC content	Completion (%)	Redundancy (%)	Domain	Phylum	Class	Order	Family	Genus	Species
MAG1; Nitrospirota; Thermodesulfovibrionales; GW-Nitrospira-1	1715042	335	5445	47.2315	77.4648	5.6338	Bacteria	Nitrospirota	Thermodesulfovibrionia	Thermodesulfovibrionales	UBA6898	GW-Nitrospira-1
MAG2; Electryoneota; RPQS01;	1369625	350	3976	57.5166	52.1127	0	Bacteria	Electryoneota	RPQS01	RPQS01	RPQS01
MAG3; Nitrospirota; Thermodesulfovibrionales; UBA6898	2930882	280	17269	49.4655	91.5493	7.04225	Bacteria	Nitrospirota	Thermodesulfovibrionia	Thermodesulfovibrionales	UBA6898	UBA6898
MAG4; Chloroflexota; Anaerolineales; DYJB01	2664205	595	4593	66.0708	64.7887	4.22535	Bacteria	Chloroflexota	Anaerolineae	Anaerolineales	E44-bin32	DYJB01
MAG5; Verrucomicrobiota; Chthoniobacterales; Terrimicrobium	2522620	604	4255	58.3564	71.831	4.22535	Bacteria	Verrucomicrobiota	Verrucomicrobiae	Chthoniobacterales	Terrimicrobiaceae	Terrimicrobium
MAG6; Pseudomonadota; Burkholderiales;	2475112	534	4865	59.7161	76.0563	0	Bacteria	Pseudomonadota	Gammaproteobacteria	Burkholderiales	Usitatibacteraceae
MAG7; Pseudomonadota; Pseudomonadales; SZUA-521	2010477	481	4063	61.6003	56.338	1.40845	Bacteria	Pseudomonadota	Gammaproteobacteria	Pseudomonadales	Azotimanducaceae_A	SZUA-521
MAG8; Actinomycetota; IMCC26256; JALHSW01	1266938	333	3724	69.2822	57.7465	8.4507	Bacteria	Actinomycetota	Acidimicrobiia	IMCC26256	PALSA-555	JALHSW01
MAG9; Acidobacteriota; Fen-336;	1879369	514	3584	67.6726	66.1972	2.8169	Bacteria	Acidobacteriota	Vicinamibacteria	Fen-336	Fen-336
MAG10; Methylomirabilota; Rokubacteriales; AR37	3839230	790	5085	67.4749	91.5493	5.6338	Bacteria	Methylomirabilota	Methylomirabilia	Rokubacteriales	CSP1-6	AR37
MAG11; Actinomycetota; UBA4738; AC-51	1457159	375	3858	68.2108	64.7887	2.8169	Bacteria	Actinomycetota	UBA4738	UBA4738	HRBIN12	AC-51
MAG12; Pseudomonadota; Burkholderiales;	1867187	469	3931	63.1267	61.9718	8.4507	Bacteria	Pseudomonadota	Gammaproteobacteria	Burkholderiales	Burkholderiaceae
MAG13; Bacteroidota; Bacteroidales; LD21	1896446	473	4094	41.4471	50.7042	0	Bacteria	Bacteroidota	Bacteroidia	Bacteroidales	VadinHA17	LD21
MAG14; Pseudomonadota; Burkholderiales; Sideroxyarcus	1738360	433	4012	55.6258	64.7887	4.22535	Bacteria	Pseudomonadota	Gammaproteobacteria	Burkholderiales	Gallionellaceae	Sideroxyarcus
MAG15; Eisenbacteria; RBG-16-71-46; WS-11	711033	206	3320	67.9512	53.5211	0	Bacteria	Eisenbacteria	RBG-16-71-46	RBG-16-71-46	RBG-16-71-46	WS-11
MAG16; Pseudomonadota; Dongiales;	2809684	646	4356	63.4621	56.338	9.85915	Bacteria	Pseudomonadota	Alphaproteobacteria	Dongiales	Dongiaceae
MAG17; Pseudomonadota; Burkholderiales;	3370801	607	5851	60.2819	94.3662	4.22535	Bacteria	Pseudomonadota	Gammaproteobacteria	Burkholderiales	Usitatibacteraceae
MAG18; Methylomirabilota; Rokubacteriales;	2730710	718	3676	67.7457	54.9296	1.40845	Bacteria	Methylomirabilota	Methylomirabilia	Rokubacteriales	CSP1-6
MAG19; Nitrospirota; Nitrospirales; Palsa-1315	3474959	323	17969	56.6762	95.7746	1.40845	Bacteria	Nitrospirota	Nitrospiria	Nitrospirales	Nitrospiraceae	Palsa-1315
MAG20; Chloroflexota; Anaerolineales; VGNF01	3127218	633	5229	55.0858	77.4648	2.8169	Bacteria	Chloroflexota	Anaerolineae	Anaerolineales	Villigracilaceae	VGNF01
MAG21; Nitrospirota; UBA9217; JAJYKN01	2227524	471	4796	53.364	67.6056	2.8169	Bacteria	Nitrospirota	UBA9217	UBA9217	UBA9217	JAJYKN01
MAG22; Nitrospirota; Nitrospirales; Palsa-1315	3094438	447	8403	57.0817	80.2817	0	Bacteria	Nitrospirota	Nitrospiria	Nitrospirales	Nitrospiraceae	Palsa-1315
MAG23; Pseudomonadota; Burkholderiales; SG8-41	3032004	642	4771	64.411	92.9577	4.22535	Bacteria	Pseudomonadota	Gammaproteobacteria	Burkholderiales	SG8-41	SG8-41
MAG24; Pseudomonadota; Rhizobiales; Methyloceanibacter	1481764	377	3905	63.4723	52.1127	2.8169	Bacteria	Pseudomonadota	Alphaproteobacteria	Rhizobiales	Methyloligellaceae	Methyloceanibacter
MAG25; Pseudomonadota; Rhizobiales; Methylocystis	3840714	593	7862	61.5185	92.9577	0	Bacteria	Pseudomonadota	Alphaproteobacteria	Rhizobiales	Beijerinckiaceae	Methylocystis	Methylocystis sp021731785
MAG26; Nitrospirota; UBA9217; JAJYKN01	2144969	534	3981	57.3782	61.9718	9.85915	Bacteria	Nitrospirota	UBA9217	UBA9217	UBA9217	JAJYKN01
MAG27; Nitrospirota; Nitrospirales; Palsa-1315	2843453	375	10165	56.3104	87.3239	4.22535	Bacteria	Nitrospirota	Nitrospiria	Nitrospirales	Nitrospiraceae	Palsa-1315
MAG28; Desulfobacterota; Desulfomonilales;	3873733	951	4080	53.057	57.7465	8.4507	Bacteria	Desulfobacterota	Desulfomonilia	Desulfomonilales	Desulfomonilaceae
MAG29; Chloroflexota; Anaerolineales; Defluviilinea	1482676	387	3799	53.211	60.5634	0	Bacteria	Chloroflexota	Anaerolineae	Anaerolineales	Villigracilaceae	Defluviilinea
MAG30; Pseudomonadota; Burkholderiales; JALORV01	3282903	672	5095	63.3795	70.4225	4.22535	Bacteria	Pseudomonadota	Gammaproteobacteria	Burkholderiales	Burkholderiaceae	JALORV01
MAG31; Methylomirabilota; Rokubacteriales; AR37	4429943	1044	4372	67.3195	54.9296	7.04225	Bacteria	Methylomirabilota	Methylomirabilia	Rokubacteriales	CSP1-6	AR37
MAG32; Desulfobacterota; Geobacterales; CAIPTY01	3311607	696	4956	56.47	70.4225	5.6338	Bacteria	Desulfobacterota	Desulfuromonadia	Geobacterales	Pseudopelobacteraceae	CAIPTY01
MAG33; Chloroflexota; Anaerolineales; Defluviilinea	1920180	444	4326	56.6727	60.5634	4.22535	Bacteria	Chloroflexota	Anaerolineae	Anaerolineales	Villigracilaceae	Defluviilinea
MAG34; Bacteroidota; Bacteroidales; LD21	2540130	673	3615	39.6545	53.5211	8.4507	Bacteria	Bacteroidota	Bacteroidia	Bacteroidales	VadinHA17	LD21
MAG35; Myxococcota_A; UBA9160; PR03	1559847	410	3704	67.7524	59.1549	0	Bacteria	Myxococcota_A	UBA9160	UBA9160	PR03	PR03
MAG36; Actinomycetota; Acidimicrobiales; JAENVT01	3931835	780	5382	64.4504	77.4648	4.22535	Bacteria	Actinomycetota	Acidimicrobiia	Acidimicrobiales	Ilumatobacteraceae	JAENVT01
MAG37; Myxococcota; Myxococcales; Anaeromyxobacter	2059703	454	4667	70.4807	64.7887	1.40845	Bacteria	Myxococcota	Myxococcia	Myxococcales	Anaeromyxobacteraceae	Anaeromyxobacter
MAG38; Actinomycetota; IMCC26256;	1518780	442	3333	68.4548	50.7042	9.85915	Bacteria	Actinomycetota	Acidimicrobiia	IMCC26256	PALSA-555
MAG39; Pseudomonadota; Burkholderiales; SG8-41	3016676	622	5108	64.3586	90.1408	5.6338	Bacteria	Pseudomonadota	Gammaproteobacteria	Burkholderiales	SG8-41	SG8-41
MAG40; Methylomirabilota; Methylomirabilales; 2-02-FULL-66-22	5618893	1030	6020	64.0519	87.3239	2.8169	Bacteria	Methylomirabilota	Methylomirabilia	Methylomirabilales	2-02-FULL-66-22	2-02-FULL-66-22
MAG41; Desulfobacterota_B; UBA9968; DP-20	2842652	668	4339	57.3297	74.6479	5.6338	Bacteria	Desulfobacterota_B	Binatia	UBA9968	UBA9968	DP-20
MAG42; Pseudomonadota; Rhizobiales; Rhodoplanes	2931872	610	5049	64.6385	74.6479	5.6338	Bacteria	Pseudomonadota	Alphaproteobacteria	Rhizobiales	Xanthobacteraceae	Rhodoplanes
MAG43; Pseudomonadota; Steroidobacterales; CADEED01	2014806	351	6385	64.3376	78.8732	1.40845	Bacteria	Pseudomonadota	Gammaproteobacteria	Steroidobacterales	Steroidobacteraceae	CADEED01
MAG44; Desulfobacterota_B; DP-6;	1717869	497	3297	68.1605	50.7042	1.40845	Bacteria	Desulfobacterota_B	Binatia	DP-6	DP-6
MAG45; Desulfobacterota_B; UBA9968; DP-1	4216331	687	6878	54.1624	90.1408	5.6338	Bacteria	Desulfobacterota_B	Binatia	UBA9968	UBA9968	DP-1
MAG46; Actinomycetota; UBA5794; JALYNX01	1499894	381	3910	62.6744	67.6056	4.22535	Bacteria	Actinomycetota	Acidimicrobiia	UBA5794	ZC4RG35	JALYNX01
MAG47; Chloroflexota; Anaerolineales; VGNF01	2947147	603	5156	56.5474	78.8732	1.40845	Bacteria	Chloroflexota	Anaerolineae	Anaerolineales	Villigracilaceae	VGNF01
MAG48; Verrucomicrobiota; Chthoniobacterales; Terrimicrobium	2468182	627	3871	58.4194	61.9718	5.6338	Bacteria	Verrucomicrobiota	Verrucomicrobiae	Chthoniobacterales	Terrimicrobiaceae	Terrimicrobium
MAG49; Actinomycetota; Acidimicrobiales; JAENVT01	2973888	656	4673	65.5536	84.507	5.6338	Bacteria	Actinomycetota	Acidimicrobiia	Acidimicrobiales	Ilumatobacteraceae	JAENVT01
MAG50; Methylomirabilota; Rokubacteriales; AR37	2516603	467	6060	67.6242	67.6056	8.4507	Bacteria	Methylomirabilota	Methylomirabilia	Rokubacteriales	CSP1-6	AR37
MAG51; Pseudomonadota; Burkholderiales; 2-12-FULL-64-23	4826209	786	7191	63.0912	97.1831	0	Bacteria	Pseudomonadota	Gammaproteobacteria	Burkholderiales	SG8-39	2-12-FULL-64-23
MAG52; Chloroflexota; UBA4142;	575945	173	3200	52.9767	50.7042	2.8169	Bacteria	Chloroflexota	Anaerolineae	UBA4142	UBA4142
MAG53; Chloroflexota; Anaerolineales; Defluviilinea	3264859	450	8684	53.855	76.0563	4.22535	Bacteria	Chloroflexota	Anaerolineae	Anaerolineales	Villigracilaceae	Defluviilinea
MAG54; Methylomirabilota; Rokubacteriales; CAMLFJ01	1526534	427	3494	67.9727	50.7042	4.22535	Bacteria	Methylomirabilota	Methylomirabilia	Rokubacteriales	CSP1-6	CAMLFJ01
MAG55; Pseudomonadota; Burkholderiales; 2-12-FULL-64-23	3924542	645	7136	62.9774	87.3239	7.04225	Bacteria	Pseudomonadota	Gammaproteobacteria	Burkholderiales	SG8-39	2-12-FULL-64-23
MAG56; Chloroflexota; Anaerolineales; Villigracilis	3064206	604	5588	48.9215	69.0141	1.40845	Bacteria	Chloroflexota	Anaerolineae	Anaerolineales	Villigracilaceae	Villigracilis
MAG57; Nitrospirota; UBA9217; JAAXXJ01	2893875	440	7812	58.2603	76.0563	4.22535	Bacteria	Nitrospirota	UBA9217	UBA9217	UBA9217	JAAXXJ01
MAG58; Nitrospirota; Nitrospirales; Palsa-1315	3328616	223	25662	56.096	98.5915	0	Bacteria	Nitrospirota	Nitrospiria	Nitrospirales	Nitrospiraceae	Palsa-1315
MAG59; Bacteroidota; Bacteroidales; LD21	3233407	485	7991	38.8882	77.4648	1.40845	Bacteria	Bacteroidota	Bacteroidia	Bacteroidales	VadinHA17	LD21
MAG60; Desulfobacterota_E; Deferrimicrobiales; Deferrimicrobium	1632087	351	4998	66.723	69.0141	9.85915	Bacteria	Desulfobacterota_E	Deferrimicrobia	Deferrimicrobiales	Deferrimicrobiaceae	Deferrimicrobium
MAG61; Chloroflexota; Anaerolineales; Defluviilinea	1179682	339	3351	53.2625	50.7042	7.04225	Bacteria	Chloroflexota	Anaerolineae	Anaerolineales	Villigracilaceae	Defluviilinea
MAG62; Pseudomonadota; Rhizobiales; Methyloceanibacter	2982805	834	3402	62.6139	53.5211	8.4507	Bacteria	Pseudomonadota	Alphaproteobacteria	Rhizobiales	Methyloligellaceae	Methyloceanibacter
MAG63; Actinomycetota; UBA4738; AC-51	1452837	338	4288	68.5527	61.9718	1.40845	Bacteria	Actinomycetota	UBA4738	UBA4738	HRBIN12	AC-51
MAG64; Chloroflexota; Anaerolineales; Defluviilinea	5092441	839	6830	53.3954	76.0563	8.4507	Bacteria	Chloroflexota	Anaerolineae	Anaerolineales	Villigracilaceae	Defluviilinea
MAG65; Chloroflexota; Anaerolineales; VGNF01	3479450	465	9228	50.9607	81.6901	2.8169	Bacteria	Chloroflexota	Anaerolineae	Anaerolineales	Villigracilaceae	VGNF01
MAG66; Acidobacteriota; Pyrinomonadales; UBA11740	3364690	789	4331	56.5622	50.7042	8.4507	Bacteria	Acidobacteriota	Blastocatellia	Pyrinomonadales	Pyrinomonadaceae	UBA11740
MAG67; Nitrospirota; UBA9217; JAJYKN01	1984827	463	4271	53.3529	60.5634	4.22535	Bacteria	Nitrospirota	UBA9217	UBA9217	UBA9217	JAJYKN01
MAG68; Pseudomonadota; Burkholderiales; JAEUMW01	1612268	436	3605	64.5582	61.9718	0	Bacteria	Pseudomonadota	Gammaproteobacteria	Burkholderiales	JAEUMW01	JAEUMW01
MAG69; Chloroflexota; Anaerolineales; UBA700	2644304	680	3863	54.0894	67.6056	1.40845	Bacteria	Chloroflexota	Anaerolineae	Anaerolineales	Anaerolineaceae	UBA700
MAG70; Chloroflexota; Anaerolineales; VGNF01	3506739	582	7070	50.4863	57.7465	7.04225	Bacteria	Chloroflexota	Anaerolineae	Anaerolineales	Villigracilaceae	VGNF01
MAG71; Pseudomonadota; Rhizobiales; Hyphomicrobium_A	3106484	653	4866	62.9344	61.9718	8.4507	Bacteria	Pseudomonadota	Alphaproteobacteria	Rhizobiales	Hyphomicrobiaceae	Hyphomicrobium_A
MAG72; Bacteroidota; Bacteroidales; LD21	2899426	556	5490	41.0499	69.0141	9.85915	Bacteria	Bacteroidota	Bacteroidia	Bacteroidales	VadinHA17	LD21
MAG73; Bacteroidota; Bacteroidales; LD21	3252435	399	9887	39.1694	70.4225	5.6338	Bacteria	Bacteroidota	Bacteroidia	Bacteroidales	VadinHA17	LD21
MAG74; Nitrospirota; UBA9217; JALNZF01	1327174	325	4286	54.6034	54.9296	2.8169	Bacteria	Nitrospirota	UBA9217	UBA9217	UBA9217	JALNZF01
MAG75; Pseudomonadota; Burkholderiales; CAISUK01	2263784	519	4401	62.0941	70.4225	4.22535	Bacteria	Pseudomonadota	Gammaproteobacteria	Burkholderiales	Rhodocyclaceae	CAISUK01
MAG76; Nitrospirota; Thermodesulfovibrionales; JAJYIF01	3253218	108	59884	49.883	94.3662	1.40845	Bacteria	Nitrospirota	Thermodesulfovibrionia	Thermodesulfovibrionales	UBA9159	JAJYIF01
MAG77; Chloroflexota; Anaerolineales; Villigracilis	2469219	575	4252	49.1389	53.5211	5.6338	Bacteria	Chloroflexota	Anaerolineae	Anaerolineales	Villigracilaceae	Villigracilis
MAG78; Acidobacteriota; Fen-336;	4600401	809	6582	68.1969	87.3239	8.4507	Bacteria	Acidobacteriota	Vicinamibacteria	Fen-336	Fen-336
MAG79; Actinomycetota; Gaiellales; GMQP-bins7	1338404	400	3244	67.762	52.1127	9.85915	Bacteria	Actinomycetota	Thermoleophilia	Gaiellales	Gaiellaceae	GMQP-bins7
MAG80; Desulfobacterota_B; UBA9968; JACPFE01	3358669	717	5018	56.7012	60.5634	5.6338	Bacteria	Desulfobacterota_B	Binatia	UBA9968	UBA9968	JACPFE01
MAG81; Pseudomonadota; Burkholderiales;	4098068	634	7656	63.5429	87.3239	1.40845	Bacteria	Pseudomonadota	Gammaproteobacteria	Burkholderiales	Burkholderiaceae
MAG82; Desulfobacterota_B; HRBIN30; JAKLJW01	4445937	1101	4021	66.5674	76.0563	8.4507	Bacteria	Desulfobacterota_B	Binatia	HRBIN30	JAGDMS01	JAKLJW01
MAG83; Actinomycetota; Gaiellales; GMQP-bins7	1970417	417	4962	68.0277	74.6479	4.22535	Bacteria	Actinomycetota	Thermoleophilia	Gaiellales	Gaiellaceae	GMQP-bins7
MAG84; Pseudomonadota; Rariloculales; FEN-1219	2320846	552	4315	65.1991	64.7887	1.40845	Bacteria	Pseudomonadota	Gammaproteobacteria	Rariloculales	Rariloculaceae	FEN-1219
MAG85; Pseudomonadota; Rhizobiales; Rhodoplanes	3662794	763	5074	63.5958	59.1549	2.8169	Bacteria	Pseudomonadota	Alphaproteobacteria	Rhizobiales	Xanthobacteraceae	Rhodoplanes
MAG86; Pseudomonadota; Dongiales;	4235489	548	9404	64.0427	87.3239	5.6338	Bacteria	Pseudomonadota	Alphaproteobacteria	Dongiales	Dongiaceae
MAG87; Acidobacteriota; Pyrinomonadales; JAOAPY01	6978053	672	13743	56.4132	98.5915	8.4507	Bacteria	Acidobacteriota	Blastocatellia	Pyrinomonadales	Pyrinomonadaceae	JAOAPY01
MAG88; Methylomirabilota; Rokubacteriales;	4526313	1158	3868	67.1358	54.9296	9.85915	Bacteria	Methylomirabilota	Methylomirabilia	Rokubacteriales	CSP1-6
MAG89; Acidobacteriota; Fen-336;	4620181	1054	4443	68.7862	83.0986	5.6338	Bacteria	Acidobacteriota	Vicinamibacteria	Fen-336	Fen-336
MAG90; Acidobacteriota; Pyrinomonadales; PSRF01	6547371	733	11808	55.1391	92.9577	4.22535	Bacteria	Acidobacteriota	Blastocatellia	Pyrinomonadales	Pyrinomonadaceae	PSRF01
MAG91; Bacteroidota; Bacteroidales; LD21	2914866	642	4706	41.874	80.2817	5.6338	Bacteria	Bacteroidota	Bacteroidia	Bacteroidales	VadinHA17	LD21
MAG92; Tectomicrobia; Entotheonellales;	5099274	1441	3432	58.8818	50.7042	7.04225	Bacteria	Tectomicrobia	Entotheonellia	Entotheonellales
MAG93; Nitrospirota; Thermodesulfovibrionales; GW-Nitrospira-1	1796401	362	5352	46.8083	69.0141	7.04225	Bacteria	Nitrospirota	Thermodesulfovibrionia	Thermodesulfovibrionales	UBA6898	GW-Nitrospira-1
MAG94; Pseudomonadota; Competibacterales; CAIMUS01	1989426	513	3915	57.5587	57.7465	4.22535	Bacteria	Pseudomonadota	Gammaproteobacteria	Competibacterales	Competibacteraceae	CAIMUS01
MAG95; Tectomicrobia; J063;	3300993	866	3752	58.7147	59.1549	2.8169	Bacteria	Tectomicrobia	Entotheonellia	J063
MAG96; Chloroflexota; Anaerolineales; Defluviilinea	1699598	411	4220	57.1961	64.7887	0	Bacteria	Chloroflexota	Anaerolineae	Anaerolineales	Villigracilaceae	Defluviilinea
MAG97; Pseudomonadota; Rhizobiales; Hyphomicrobium_A	3306998	689	5042	63.1644	73.2394	7.04225	Bacteria	Pseudomonadota	Alphaproteobacteria	Rhizobiales	Hyphomicrobiaceae	Hyphomicrobium_A
MAG98; Chloroflexota; Anaerolineales; VGNF01	2125303	513	4179	56.5113	53.5211	1.40845	Bacteria	Chloroflexota	Anaerolineae	Anaerolineales	Villigracilaceae	VGNF01
MAG99; Pseudomonadota; Rhizobiales; Rhodoplanes	3031342	685	4567	64.2436	70.4225	2.8169	Bacteria	Pseudomonadota	Alphaproteobacteria	Rhizobiales	Xanthobacteraceae	Rhodoplanes
MAG100; Pseudomonadota; Burkholderiales; Fen-999	518458	154	3299	62.873	50.7042	8.4507	Bacteria	Pseudomonadota	Gammaproteobacteria	Burkholderiales	Rhodocyclaceae	Fen-999
MAG101; Pseudomonadota; Burkholderiales; JALORV01	3517878	553	7554	63.351	87.3239	9.85915	Bacteria	Pseudomonadota	Gammaproteobacteria	Burkholderiales	Burkholderiaceae	JALORV01
MAG102; Methylomirabilota; Rokubacteriales; AR37	1679482	314	5534	67.8079	50.7042	7.04225	Bacteria	Methylomirabilota	Methylomirabilia	Rokubacteriales	CSP1-6	AR37
MAG103; Bacteroidota; UBA10030; UBA6906	1548479	387	3961	58.2984	66.1972	5.6338	Bacteria	Bacteroidota	UBA10030	UBA10030	UBA6906	UBA6906
MAG104; Chloroflexota; Anaerolineales; DYJB01	2215591	528	4254	65.9965	70.4225	8.4507	Bacteria	Chloroflexota	Anaerolineae	Anaerolineales	E44-bin32	DYJB01
MAG105; Pseudomonadota; Rhizobiales; Methyloceanibacter	2241862	445	5505	60.8788	80.2817	7.04225	Bacteria	Pseudomonadota	Alphaproteobacteria	Rhizobiales	Methyloligellaceae	Methyloceanibacter
MAG106; Chloroflexota; Anaerolineales; VGNF01	3249445	401	10147	55.5489	92.9577	5.6338	Bacteria	Chloroflexota	Anaerolineae	Anaerolineales	Villigracilaceae	VGNF01
MAG107; Bacteroidota; UBA10030; UBA9647	3499185	749	4906	53.096	69.0141	2.8169	Bacteria	Bacteroidota	UBA10030	UBA10030	UBA10030	UBA9647
MAG108; Myxococcota; Haliangiales;	2225521	575	3850	68.797	59.1549	5.6338	Bacteria	Myxococcota	Polyangia	Haliangiales	SHYZ01
MAG109; Desulfobacterota_B; HRBIN30;	2091254	581	3508	66.7807	52.1127	1.40845	Bacteria	Desulfobacterota_B	Binatia	HRBIN30	CADEER01
MAG110; Pseudomonadota; Rhizobiales; Aestuariivirga	2792052	516	6180	56.003	71.831	1.40845	Bacteria	Pseudomonadota	Alphaproteobacteria	Rhizobiales	Aestuariivirgaceae	Aestuariivirga
MAG111; Nitrospirota; UBA9217; JAAXXJ01	2056699	501	4167	58.2741	52.1127	4.22535	Bacteria	Nitrospirota	UBA9217	UBA9217	UBA9217	JAAXXJ01
MAG112; Chloroflexota; Anaerolineales; Defluviilinea	3041390	608	5370	52.9348	77.4648	5.6338	Bacteria	Chloroflexota	Anaerolineae	Anaerolineales	Villigracilaceae	Defluviilinea
MAG113; Methylomirabilota; Methylomirabilales; 2-02-FULL-66-22	2345599	573	4158	63.62	67.6056	0	Bacteria	Methylomirabilota	Methylomirabilia	Methylomirabilales	2-02-FULL-66-22	2-02-FULL-66-22
